# Supplementary material for: Vacuum Brazing of Metallized YSZ and Crofer Alloy Using 72Ag-28Cu Filler Foil
Source: Materials (Basel). 2022 Jan 26;15(3):939. doi: 10.3390/ma15030939 (PMC8838688; doi:10.3390/ma15030939)
Supplement: Supplementary file 1 [file materials-15-00939-s001.zip]

Archive with 1 entries (1 files):
- materials-1527353-supplementary.pdf
